# Supplementary material for: Neuronal Protection by Ha-RAS-GTPase Signaling through Selective Downregulation of Plasmalemmal Voltage-Dependent Anion Channel-1
Source: Int J Mol Sci. 2024 Mar 6;25(5):3030. doi: 10.3390/ijms25053030 (PMC10932472; doi:10.3390/ijms25053030)
Supplement: Supplementary file 1 [file ijms-25-03030-s001.zip]

Archive with 1 entries (1 files):
- ijms-2842996-supplementary.pdf
